# Supplementary material for: Marine facies differentiation along complex paleotopography: an example from the Middle Miocene (Serravallian) of Lower Austria
Source: Swiss J Geosci. 2022 Dec 12;115(1):25. doi: 10.1186/s00015-022-00425-w (PMC9742078; doi:10.1186/s00015-022-00425-w)
Supplement: Supplementary file 1 — Additional file 1. Studied drill sites and respective sample numbers (left column each), corresponding altitudes above sea level (asl), sampling depth and total depth of drilling below surface (bs) (right column each). [file 15_2022_425_MOESM1_ESM.xlsx]

## Sheet: Tabelle1
HA 20	141.50 m asl	HA 66	142.70 m asl	HA 511	136.00 m asl	HA 518	136.50 m asl	HA 519	134.00 m asl	HA 521	135.30 m asl	HA 529	146.80 m asl	HA 540	134.90 m asl	HA 541	134.80 m asl	HA 549	133.00 m asl	HA 573	133.40 m asl
HA 20/20	18.70-19.00	HA 66/1	15.80-16.00	HA 511/1	6.30-6.40	HA 518/2	8.20-8.30	HA 519/1	6.90-7.00	HA 521/1	7.10-7.30	HA 529/1	13.10-13.30	HA 540/1	6.00-6.20	HA 541/1	7.80-8.00	HA 549/13	30.60-30.70	HA 573/2	9.75-9.95
HA 20/17	27.40-27.50	HA 66/2	18.80-19.00	HA 511/2	10.50-10.65	HA 518/6	15.20-15.30	HA 519/2	10.80-11.00	HA 521/2	11.80-12.00	HA 529.3	16.75-16.90	HA 540/3	12.00-12.20	HA 541/4	16.80-17.00	HA 549/14	33.05-33.15	HA 573/3	16.00-16.16
HA 20/16	29.00-29.10	HA 66/3	21.80-22.00	HA 511/3	11.00-11.10	HA 518/9	22.10-22.25	HA 519/3	14.80-15.00	HA 521/3	14.50-14.70	HA 529/5	20.30-20.50	HA 540/4	13.55-13.65	HA 541/5	20.00-20.20		39.30 m bs	HA 573/4	21.00-21.15
HA 20/13	36.05-36.15	HA 66/4	24.80-25.00	HA 511/4	12.50-12.65	HA 518/11	28.90-29.00	HA 519/5	22.80-23.00	HA 521/4	16.00-16.15		41.00 m bs	HA 540/5	14.85-15.00	HA 541/7	24.80-25.00			HA 573/6	30.00-30.15
HA 20/9	40.00-40.10	HA 66/5	27.80-28.00	HA 511/5	15.00-15.20	HA 518/12	30.85-31.00	HA 519/7	29.80-30.00	HA 521/5	19.80-20.00			HA 540/6	17.20-17.40	HA 541/8	26.80-27.00			HA 573/7	33.83-34.00
HA 20/8	41.50-1.60	HA 66/6	30.80-31.00	HA 511/6	17.40-17.50	HA 518/13	32.60-32.70		30.00 m bs	HA 521/7	26.30-26.50			HA 540/7	18.45-18.60		32.00 m bs			HA 573/8	38.40-38.52
	49.80 m bs	HA 66/7	33.80-34.00	HA 511/7	19.75-19.90	HA 518/14	34.15-34.30				26.50 m bs			HA 540/8	22.20-22.40					HA 573/9	40.10-40.20
		HA 66/11	45.80-46.00	HA 511/8	21.60-21.70	HA 518/15	35.30-35.45							HA 540/9	24.50-24.70					HA 573/11	56.30-56.45
		HA 66/15	57.80-58.00	HA 511/9	24.40-24.60	HA 518/16	36.10-36.20							HA 540/10	26.65-26.80					HA 573/13	66.05-66.15
		HA 66/17	63.80-64.00	HA 511/10	25.40-25.50		40.50 m bs							HA 540/11	27.50-27.60					HA 573/14	67.26-67.35
		HA 66/18	65.15-65.25	HA 511/11	26.10-26.50									HA 540/12	30.00-30.10					HA 573/17	70.40-70.50
		HA 66/19	65.45-65.60	HA 511/12	29.15-29.25									HA 540/13	31.00-31.15					HA 573/19	72.77-72.88
		HA 66/20	66.55-66.75	HA 511/13	31.40-31.60									HA 540/14	31.80-32.00						79.10 m bs
		HA 66/21	69.35-69.50	HA 511/14	32.85-32.95									HA 540/15	37.35-37.60
		HA 66/23	75.30-75.42	HA 511/15	34.80-35.00										37.60 m bs
		HA 66/24	76.80-77.00		35.00 m bs
		HA 66/25	79.70-80.00
		HA 66/28	88.40-88.60
		HA 66/29	88.70-88.85
		HA 66/31	91.00-91.20
			96.40 m bs
